# Supplementary material for: Forces and Disease: Electrostatic force differences caused by mutations in kinesin motor domains can distinguish between disease-causing and non-disease-causing mutations
Source: Sci Rep. 2017 Aug 15;7:8237. doi: 10.1038/s41598-017-08419-7 (PMC5557957; doi:10.1038/s41598-017-08419-7)
Supplement: Supplementary file 1 — Table 1S [file 41598_2017_8419_MOESM1_ESM.xlsx]

## Sheet: Forces
Kinesin Family	Gene	Residue ID	Origin	Mutation	Pathogenicity	Force change in Bound State /pN				Force change in Unbound State /pN				WT Force in Bound State /pN				WT Force in Unbound State /pN
						Longitudinal	Binding	Lateral	Total	Longitudinal	Binding	Lateral	Total	Longitudinal	Binding	Lateral	Total	Longitudinal	Binding	Lateral	Total
Kinesin 5	KIF11	144	PHE	LEU	Yes	-0.152218	0.156332	-0.275638	0.34969	-0.22627	0.10285	-0.152218	0.292094	-357.544	-452.1	732.72	932.261	51.6801	-32.4307	-7.9935	61.5331
Kinesin 5	KIF11	234	ARG	CYS	Yes	20.6399	5.97353	0.250954	21.4874	12.4901	6.02701	0.255068	13.8724	-357.544	-452.1	732.72	932.261	51.6801	-32.4307	-7.9935	61.5331
Kinesin 5	KIF11	235	SER	CYS	Yes	1.59623	-1.16015	0.814572	2.13517	1.00382	-0.962676	0.444312	1.46047	-357.544	-452.1	732.72	932.261	51.6801	-32.4307	-7.9935	61.5331
Kinesin 8	KIF18A	31	HIS	ARG	No	0	0	0	0	0	0	0	0	-676.198	-2319.26	-1028.45	2625.63	2.07346	-217.149	22.9109	218.363
Kinesin 8	KIF18A	334	PRO	SER	No	0.259182	-0.530706	0.135762	0.604758	0.18513	-0.34969	0.028798	0.394944	-676.198	-2319.26	-1028.45	2625.63	2.07346	-217.149	22.9109	218.363
Kinesin 8	KIF18A	62	GLN	HIS	No	-1.14369	-2.48897	-6.89095	7.41343	0.366146	-1.64149	-3.30766	3.71083	-676.198	-2319.26	-1028.45	2625.63	2.07346	-217.149	22.9109	218.363
Kinesin 8	KIF18A	273	THR	ALA	No	3.24595	5.27415	-0.353804	6.20391	2.83043	4.01938	-0.296208	4.92446	-676.198	-2319.26	-1028.45	2625.63	2.07346	-217.149	22.9109	218.363
Kinesin 3	KIF1A	202	ALA	PRO	Yes	0.024684	0.094622	0.065824	0.119306	0.004114	0.131648	0.004114	0.131648	-1819.03	-713.401	142.53	1959.11	-70.1314	-39.9346	0.386716	80.7043
Kinesin 3	KIF1A	255	ALA	VAL	Yes	10.2397	-14.8598	-6.15454	19.0684	-1.55098	-2.77695	1.33705	3.45165	-1819.03	-713.401	142.53	1959.11	-70.1314	-39.9346	0.386716	80.7043
Kinesin 3	KIF1A	253	GLU	LYS	Yes	-142.908	-79.6717	-49.6889	170.994	-75.7182	-44.4106	-23.4621	90.8618	-1819.03	-713.401	142.53	1959.11	-70.1314	-39.9346	0.386716	80.7043
Kinesin 3	KIF1A	102	GLY	ASP	Yes	7.43811	8.98086	3.35702	12.1363	5.22478	6.92386	2.64119	9.06726	-1819.03	-713.401	142.53	1959.11	-70.1314	-39.9346	0.386716	80.7043
Kinesin 3	KIF1A	171	HIS	PRO	Yes	0	0	0	0	0	0	0	0	-1819.03	-713.401	142.53	1959.11	-70.1314	-39.9346	0.386716	80.7043
Kinesin 3	KIF1A	249	LEU	GLN	Yes	3.15955	1.25888	-0.028798	3.40228	2.13928	0.831028	-0.032912	2.29561	-1819.03	-713.401	142.53	1959.11	-70.1314	-39.9346	0.386716	80.7043
Kinesin 3	KIF1A	13	ARG	HIS	Yes	5.46339	14.5471	1.67851	15.6291	3.57918	12.0047	1.00382	12.5683	-1819.03	-713.401	142.53	1959.11	-70.1314	-39.9346	0.386716	80.7043
Kinesin 3	KIF1A	167	ARG	CYS	Yes	46.1138	11.5686	46.6898	66.6345	21.8495	11.5686	26.5435	36.2731	-1819.03	-713.401	142.53	1959.11	-70.1314	-39.9346	0.386716	80.7043
Kinesin 3	KIF1A	169	ARG	LYS	Yes	40.0045	-7.65615	42.3372	58.7479	9.26884	-2.16396	16.1104	18.7105	-1819.03	-713.401	142.53	1959.11	-70.1314	-39.9346	0.386716	80.7043
Kinesin 3	KIF1A	216	ARG	CYS	Yes	19.9776	18.2168	0.962676	27.0537	12.2967	13.0332	2.4972	18.0934	-1819.03	-713.401	142.53	1959.11	-70.1314	-39.9346	0.386716	80.7043
Kinesin 3	KIF1A	216	ARG	HIS	Yes	12.7411	29.8388	-2.57948	32.5459	6.92798	19.0478	-0.213928	20.2697	-1819.03	-713.401	142.53	1959.11	-70.1314	-39.9346	0.386716	80.7043
Kinesin 3	KIF1A	216	ARG	PRO	Yes	20.3478	9.74607	0.584188	22.5694	12.3585	8.11692	2.13105	14.9379	-1819.03	-713.401	142.53	1959.11	-70.1314	-39.9346	0.386716	80.7043
Kinesin 3	KIF1A	254	ARG	TRP	Yes	489.825	116.146	-259.626	566.416	1.48104	27.9053	-14.9174	31.6778	-1819.03	-713.401	142.53	1959.11	-70.1314	-39.9346	0.386716	80.7043
Kinesin 3	KIF1A	316	ARG	TRP	Yes	-5.31529	4.72699	1.11489	7.1995	-3.84248	3.80956	0.744634	5.46339	-1819.03	-713.401	142.53	1959.11	-70.1314	-39.9346	0.386716	80.7043
Kinesin 3	KIF1A	215	SER	ARG	Yes	-4.3773	-11.8236	4.68173	13.4487	-2.57536	-9.37581	3.56684	10.3549	-1819.03	-713.401	142.53	1959.11	-70.1314	-39.9346	0.386716	80.7043
Kinesin 3	KIF1A	217	SER	CYS	Yes	4.24976	-6.39727	-2.4972	8.07578	1.69085	-3.85893	-2.16808	4.73933	-1819.03	-713.401	142.53	1959.11	-70.1314	-39.9346	0.386716	80.7043
Kinesin 3	KIF1A	274	SER	LEU	Yes	7.74666	-1.86364	3.88362	8.86567	5.33174	-1.69497	2.4108	6.09283	-1819.03	-713.401	142.53	1959.11	-70.1314	-39.9346	0.386716	80.7043
Kinesin 3	KIF1A	58	SER	LEU	Yes	2.00763	2.56714	-0.600644	3.31588	1.43167	1.91712	-0.53482	2.45194	-1819.03	-713.401	142.53	1959.11	-70.1314	-39.9346	0.386716	80.7043
Kinesin 3	KIF1A	69	SER	LEU	Yes	-0.633556	0.975018	-0.090508	1.16426	-0.444312	0.756976	-0.18513	0.896852	-1819.03	-713.401	142.53	1959.11	-70.1314	-39.9346	0.386716	80.7043
Kinesin 3	KIF1A	99	THR	MET	Yes	-0.403172	4.71053	-4.7311	6.68936	-0.724064	3.98235	-3.71083	5.49219	-1819.03	-713.401	142.53	1959.11	-70.1314	-39.9346	0.386716	80.7043
Kinesin 3	KIF1A	144	VAL	PHE	Yes	-0.016456	-0.037026	-0.012342	0.04114	0	-0.02057	0.004114	0.02057	-1819.03	-713.401	142.53	1959.11	-70.1314	-39.9346	0.386716	80.7043
Kinesin 3	KIF1A	89	TYR	ASP	Yes	-3.29531	10.5565	-0.86394	11.0913	-2.17219	8.24446	-0.59653	8.54478	-1819.03	-713.401	142.53	1959.11	-70.1314	-39.9346	0.386716	80.7043
Kinesin 4	KIF21A	28	CYS	TRP	Yes	0.053482	0.127534	-0.394944	0.419628	0.037026	0.086394	-0.230384	0.24684	1149.97	-640.212	-31.4022	1316.54	-336.661	-161.697	-59.4596	378.184
Kinesin 10	KIF22	148	PRO	LEU	Yes	0.074052	0.090508	-0.419628	0.436084	-0.10285	-0.053482	-0.423742	0.440198	121.338	-1116.49	126.119	1130.13	47.3028	-100.896	-17.4475	112.794
Kinesin 10	KIF22	148	PRO	SER	Yes	-0.300322	0.855712	0.275638	0.94622	-0.16456	0.629442	0.201586	0.682924	121.338	-1116.49	126.119	1130.13	47.3028	-100.896	-17.4475	112.794
Kinesin 10	KIF22	149	ARG	LEU	Yes	0.193358	4.9656	0.530706	4.99851	0.12342	4.07697	0.4114	4.09754	121.338	-1116.49	126.119	1130.13	47.3028	-100.896	-17.4475	112.794
Kinesin 10	KIF22	149	ARG	GLN	Yes	0.357918	4.50894	0.94622	4.62002	0.234498	3.62855	0.826914	3.72728	121.338	-1116.49	126.119	1130.13	47.3028	-100.896	-17.4475	112.794
Kinesin 10	KIF22	357	SER	THR	No	1.13546	-2.89214	-0.732292	3.19246	1.06553	-1.88421	-0.304436	2.18453	121.338	-1116.49	126.119	1130.13	47.3028	-100.896	-17.4475	112.794
Kinesin 4	KIF27	213	ILE	VAL	No	-0.053482	0.135762	-0.094622	0.172788	-0.065824	0.127534	-0.069938	0.160446	-1041.89	-1136.1	-58.608	1542.62	-379.488	-428.424	224.571	614.809
Kinesin 4	KIF27	321	SER	PHE	No	-0.592416	-0.028798	0.26741	0.650012	-0.37026	-0.016456	0.139876	0.394944	-1041.89	-1136.1	-58.608	1542.62	-379.488	-428.424	224.571	614.809
Kinesin 4	KIF27	316	THR	ALA	No	2.02409	-1.37819	1.20129	2.72758	1.13135	-0.59653	0.600644	1.4111	-1041.89	-1136.1	-58.608	1542.62	-379.488	-428.424	224.571	614.809
Kinesin 13	KIF2C	449	ILE	LEU	No	0.394944	0.197472	0.551276	0.707608	0.296208	0.045254	0.259182	0.394944	-826.737	-1288.85	78.3676	1533.22	-35.5038	-119.298	-47.6525	133.277
Kinesin 1	KIF5A	194	ALA	PRO	Yes	-0.670582	0.312664	1.31237	1.50572	0.045254	-0.316778	0.12342	0.341462	130.081	-1065.58	-1007.84	1472.46	4.19217	-137.284	-36.3801	142.085
Kinesin 1	KIF5A	232	ASP	ASN	Yes	-10.5812	-14.074	-1.91301	17.7108	-7.1995	-9.92297	-1.53864	12.3543	130.081	-1065.58	-1007.84	1472.46	4.19217	-137.284	-36.3801	142.085
Kinesin 1	KIF5A	251	GLU	LYS	Yes	-73.9944	-20.1956	-1.74022	76.722	-48.2737	-20.463	-1.61269	52.4576	130.081	-1065.58	-1007.84	1472.46	4.19217	-137.284	-36.3801	142.085
Kinesin 1	KIF5A	235	GLY	GLU	Yes	31.3158	18.188	10.7746	37.783	22.0716	12.4654	6.98969	26.2926	130.081	-1065.58	-1007.84	1472.46	4.19217	-137.284	-36.3801	142.085
Kinesin 1	KIF5A	253	LYS	ASN	Yes	43.4644	-7.82483	8.82453	45.036	24.6223	1.4687	9.32232	26.3707	130.081	-1065.58	-1007.84	1472.46	4.19217	-137.284	-36.3801	142.085
Kinesin 1	KIF5A	257	LYS	ASN	Yes	-6.69759	10.8898	-3.34468	13.2142	-2.54657	5.54979	3.99469	7.29824	130.081	-1065.58	-1007.84	1472.46	4.19217	-137.284	-36.3801	142.085
Kinesin 1	KIF5A	198	MET	THR	Yes	0.22627	-0.468996	1.38642	1.48104	0.415514	-0.489566	1.22186	1.3823	130.081	-1065.58	-1007.84	1472.46	4.19217	-137.284	-36.3801	142.085
Kinesin 1	KIF5A	256	ASN	SER	Yes	-4.82572	-0.024684	3.62032	6.03112	-3.67792	1.20952	-1.98706	4.35261	130.081	-1065.58	-1007.84	1472.46	4.19217	-137.284	-36.3801	142.085
Kinesin 1	KIF5A	204	ARG	GLN	Yes	25.1119	15.4974	5.92416	30.098	16.563	11.33	5.71435	20.8662	130.081	-1065.58	-1007.84	1472.46	4.19217	-137.284	-36.3801	142.085
Kinesin 1	KIF5A	204	ARG	TRP	Yes	20.677	14.1234	-6.11752	25.7783	12.2433	11.1901	-3.27063	16.9044	130.081	-1065.58	-1007.84	1472.46	4.19217	-137.284	-36.3801	142.085
Kinesin 1	KIF5A	280	ARG	CYS	Yes	700.717	504.866	584.583	1042.89	-23.458	29.1436	9.62676	38.6305	130.081	-1065.58	-1007.84	1472.46	4.19217	-137.284	-36.3801	142.085
Kinesin 1	KIF5A	280	ARG	HIS	Yes	751.467	594.201	596.9	1128.75	-21.5985	25.8483	7.52862	34.5165	130.081	-1065.58	-1007.84	1472.46	4.19217	-137.284	-36.3801	142.085
Kinesin 1	KIF5A	280	ARG	LEU	Yes	698.944	478.656	585.529	1029.8	-21.8824	26.2144	6.31499	34.7263	130.081	-1065.58	-1007.84	1472.46	4.19217	-137.284	-36.3801	142.085
Kinesin 1	KIF5A	202	SER	ASN	Yes	4.58711	-0.275638	-0.826914	4.66939	4.71876	-0.88451	-0.625328	4.84218	130.081	-1065.58	-1007.84	1472.46	4.19217	-137.284	-36.3801	142.085
Kinesin 1	KIF5A	203	SER	CYS	Yes	-1.01616	1.45636	-0.777546	1.93769	-0.645898	0.86394	-0.670582	1.27123	130.081	-1065.58	-1007.84	1472.46	4.19217	-137.284	-36.3801	142.085
Kinesin 1	KIF5A	231	VAL	LEU	Yes	-0.197472	0.156332	0.090508	0.26741	-0.131648	0.090508	0.053482	0.168674	130.081	-1065.58	-1007.84	1472.46	4.19217	-137.284	-36.3801	142.085
Kinesin 1	KIF5A	276	TYR	CYS	Yes	29.1436	8.00173	57.5672	65.0177	-2.89214	3.2336	3.15955	5.36877	130.081	-1065.58	-1007.84	1472.46	4.19217	-137.284	-36.3801	142.085
Kinesin 1	KIF5A	63	TYR	CYS	Yes	0.510136	0.12342	-0.682924	0.859826	0.230384	-0.008228	-0.715836	0.752862	130.081	-1065.58	-1007.84	1472.46	4.19217	-137.284	-36.3801	142.085
Kinesin 1	KIF5C	237	GLU	LYS	Yes	-40.7862	-46.3442	-8.6394	62.3353	-24.2973	-35.6766	-8.80807	44.0527	-323.805	-1179.85	327.376	1266.52	-19.8295	-89.4507	54.0538	106.38
Kinesin 1	KIF5C	237	GLU	VAL	Yes	-17.1142	-32.2291	-6.2286	37.0178	-9.8448	-24.865	-5.35231	27.2717	-323.805	-1179.85	327.376	1266.52	-19.8295	-89.4507	54.0538	106.38
Kinesin 9	KIF9	63	ASP	ASN	No	-0.489566	-3.21303	0.71995	3.32823	-0.30855	-2.69878	0.510136	2.76461	265.361	-219.897	684.812	766.64	3.20892	-71.9785	-3.4681	72.1349
Kinesin 9	KIF9	200	THR	ILE	No	0.250954	0.18513	0.045254	0.316778	0.189244	0.086394	0.049368	0.213928	265.361	-219.897	684.812	766.64	3.20892	-71.9785	-3.4681	72.1349
Table S1. List of kinesin mutations and the force change to tubulin in bound state and at 5Å distance without salt (I=0M). The magnitude of the forces and their component on longitudinal, binding, and lateral directions are given in pico newton unit.
